# Supplementary material for: CD117 expression predicted FLT3 mutation in T‐cell acute lymphoblastic leukemia
Source: EJHaem. 2024 Feb 18;5(1):294–5. doi: 10.1002/jha2.862 (PMC10887319; doi:10.1002/jha2.862)
Supplement: Supplementary file 2 — Supporting Information [file JHA2-5-294-s001.xlsx]

## Sheet: Sheet1
1		FLT3+	FLT3-	Total
	CD117+	4	17	21
	CD117-	N/A	N/A	11
2		FLT3+	FLT3-
	CD117+	1	10	11
	CD117-	0	16	16
3		FLT3+	FLT3-
	CD117+	3	6	9
	CD117-	N/A	N/A	29
4		FLT3+	FLT3-
	CD117+	3	0	3
	CD117-	0	66	66
5		FLT3+	FLT3-
	CD117+	2	3	5
	CD117-	N/A	N/A	67
6		FLT3+	FLT3-
	CD117+	4	13	17
	CD117-	2	7	9
7	38	FLT3+	FLT3-
	CD117+	3	6	9
	CD117-	N/A	N/A	29
8		FLT3+	FLT3-
	CD117+	3	3	6
	CD117-	1	14	15
